# Supplementary material for: MTA2 as a Potential Biomarker and Its Involvement in Metastatic Progression of Human Renal Cancer by miR-133b Targeting MMP-9
Source: Cancers (Basel). 2019 Nov 23;11(12):1851. doi: 10.3390/cancers11121851 (PMC6966675; doi:10.3390/cancers11121851)
Supplement: Supplementary file 1 [file cancers-11-01851-s001.zip]

Archive with 1 entries (1 files):
- cancers-639216-SI.docx
